# Supplementary material for: Synthesis, Characterization, and Antiproliferative Properties of New Bio-Inspired Xanthylium Derivatives
Source: Molecules. 2023 Jan 22;28(3):1102. doi: 10.3390/molecules28031102 (PMC9921969; doi:10.3390/molecules28031102)
Supplement: Supplementary file 1 [file molecules-28-01102-s001.zip]

Archive with 1 entries (1 files):
- molecules-2144471-supplementary.pdf
